# Supplementary material for: Interventions to Vaccinate Zero-Dose Children: A Narrative Review and Synthesis
Source: Viruses. 2023 Oct 14;15(10):2092. doi: 10.3390/v15102092 (PMC10612020; doi:10.3390/v15102092)
Supplement: Supplementary file 1 [file viruses-15-02092-s001.zip]

Archive with 4 entries (4 files):
- Flow-Diagram-Zero Dose Manuscript 2023 10 12.pdf
- Key Informant Interview Guide.pdf
- KII Synthesis Template for manuscript 2023 09 26.pdf
- Supplemental Table S1.pdf
